# Supplementary material for: Migrating Lung Monocytes Internalize and Inhibit Growth of Aspergillus fumigatus Conidia
Source: Pathogens. 2020 Nov 24;9(12):983. doi: 10.3390/pathogens9120983 (PMC7760852; doi:10.3390/pathogens9120983)
Supplement: Supplementary file 1 [file pathogens-09-00983-s001.zip]

Archive with 3 entries (3 files):
- Sup Videos AVI/Video S1.avi
- Sup Videos AVI/Video S2.avi
- Sup Videos AVI/Video S3.avi
